# Supplementary material for: Development and External Validation of the STRATified CANcer Surveillance (STRATCANS) Multivariable Model for Predicting Progression in Men with Newly Diagnosed Prostate Cancer Starting Active Surveillance
Source: J Clin Med. 2022 Dec 27;12(1):216. doi: 10.3390/jcm12010216 (PMC9821695; doi:10.3390/jcm12010216)
Supplement: Supplementary file 1 [file jcm-12-00216-s001.zip]

Archive with 1 entries (1 files):
- jcm-1912391-supplementary.pdf
